# Supplementary material for: Liraglutide Pretreatment Does Not Improve Acute Doxorubicin-Induced Cardiotoxicity in Rats
Source: Int J Mol Sci. 2024 May 27;25(11):5833. doi: 10.3390/ijms25115833 (PMC11172760; doi:10.3390/ijms25115833)
Supplement: Supplementary file 1 [file ijms-25-05833-s001.zip]

Archive with 1 entries (1 files):
- ijms-2942783-supplementary.pdf
